# Supplementary material for: Safety and Efficacy of Transarterial Chemoembolization in Elderly Patients with Intermediate Hepatocellular Carcinoma
Source: Cancers (Basel). 2022 Mar 23;14(7):1634. doi: 10.3390/cancers14071634 (PMC8997035; doi:10.3390/cancers14071634)
Supplement: Supplementary file 1 [file cancers-14-01634-s001.zip]

Archive with 1 entries (1 files):
- cancers-1630030-supplementary.pdf
